# Supplementary material for: Correcting for sparsity and interdependence in glycomics by accounting for glycan biosynthesis
Source: Nat Commun. 2021 Aug 17;12:4988. doi: 10.1038/s41467-021-25183-5 (PMC8371009; doi:10.1038/s41467-021-25183-5)
Supplement: Supplementary file 4 — Source Data [file 41467_2021_25183_MOESM4_ESM.xlsx]

## Sheet: SUMMARY
The data table contains the raw data for all figures.
The name for each figure is below
Figure1a	Figure1b
Figure3a&supple_figure1c	Figure3b	Figure3d	Figure3e&f
Figure4a	Figure4b	Figure4c_IGNT_st3gal4&st3gal6_f	figure4c_A3SIAT_st3gal4&st3gal6
Figure5abcd	Figure5fg
Figure6a	Figure6b	Figure6c	Figure6d
Figure7.glycan	Figure.motif
Supple_figure1a	Supple_figure1b
Supple_figure6
Supple_figure9.motif	Supple_figure9.glycan
Supple_figure10_secretor	Supple_figure10_dpp
Supple_figure11_gd3.glycan	Supple_figure11_gd3.motif	Supple_figure11_gm2.glycan	Supple_figure11_gm2.motif
supple_figure12_log_r_subt	supple_figure12_log_r_comp	supple_figure12_cr_comp	supple_figure12_cr_subt
Supple_figure13a	Supple_figure13b

## Sheet: figure1a
	WT	st3gal4.st3gal6	mgat4A.mgat4B
G39764AC	0	0	0
G37597FW	0	0.0491943	0
G49604DB	0.0495293	0	0
G54338PJ	0.0913176	0	0
2401.1	0	0	0
G04483SK	0.0164332	0.0459798	0.0266607
G86696LV	0.328009	0	0
G30460NZ	0.0386722	0	0
G80858MF	0	0	0
G60415BS	0	0	0
3592.1	0	0	0
G05098FE	0	0	0
5486.1	0.00734739	0	0
G10691MJ	0	0.0347087	0
G49721VX	0	0	0
G88966ZO	0	0.0140381	0
G80393PG	0	0	0
G75308SV	0	0.20992	0
3457.1	0	0	0
G17689DH	0.051399	0	0
3416.1	0	0	0
3416.3	0	0	0.358079
G54953LX	0	0	0
G23295TF	0	0	0
4041.1	0	0.0607096	0
G39813YP	0	0	0
G07568IR	0	0.167196	0
2693.2	0	0	0
G20924UR	0	0.406901	0
2967.1	0	0	0
G76812VG	0	0	0.375502
3865.1	0.174238	0	0
G90130AG	0	0	0
G00176HZ	0	0	0
G05203UQ	0	0	0
G88127MB	0	0	0.170065
G79457WN	0	0	0
5312.1	0	0	0
4587.1	0.243054	0	0
G79412GP	0	0	0
G56516KW	0	0	0.0630468
G99891PR	0	0	0
G85809SI	0	0	0
4675.1	0	0	0.00664639
3416.2	0	0	0
1754.1	0	0	0
G40242TG	0	0	0
G58667NI	0	0.0113525	0
2605.1	0	0	0
G80264ZA	0	0	0
G09280JF	0	0	0

## Sheet: figure1b
	WT	KO1	KO2
77	1	1	1
84	1	1	1
92	0	0	0
104	1	1	1
114	0.89	0.67	0.97
115	1	1	1
120	1	1	1
136	0	0	0
149	0.98	0.97	0.97
150	0.89	0.67	0.97
151	1	1	1
163	0.89	0.67	0.97
167	1	1	1
168	1	1	1
173	0.06	0.01	0.07
184	0.89	0.67	0.97
202	0	0	0
212	0.89	0.67	0.97
213	0.89	0.67	0.97
214	0.98	0.97	0.97
215	0.89	0.67	0.97
216	1	1	1
217	0.89	0.67	0.97
227	0.8	0	0
231	0.06	0.01	0.07
232	1	1	1
237	0.06	0.01	0.07
249	0.89	0.67	0.97
254	0.89	0.67	0.97
256	0.98	0.97	0.97
287	0.89	0.67	0.97
288	0.98	0.97	0.97
300	0.89	0.67	0.97
301	0.89	0.67	0.97
302	0.89	0.67	0.97
303	0.89	0.67	0.45
304	0.8	0	0
314	0.06	0.01	0.07
316	1	1	1
322	0.06	0.01	0.07
328	0.89	0.67	0.97
332	0.06	0.01	0.07
335	0.89	0.67	0.97
336	0.89	0.67	0.97
341	0.8	0	0
343	0.98	0.97	0.97
344	0.89	0.67	0.97
351	0.05	0.01	0.06
399	0.89	0.67	0.97
400	0.77	0.9	0.45
403	0.8	0.52	0.73
414	0.89	0.67	0.97
415	0.8	0	0
416	0.8	0	0
426	0.06	0.01	0.07
430	0.06	0.01	0.07
438	0.89	0.67	0.97
439	0.89	0.67	0.97
440	0.06	0.01	0.07
447	0.8	0	0
450	0.98	0.97	0.97
451	0.89	0.67	0.97
452	0.89	0.67	0.97
454	0.89	0.67	0.45
487	0.06	0.01	0.07
500	0.05	0.01	0.06
545	0.89	0.67	0.97
546	0.89	0.67	0.45
548	0.8	0	0
550	0.8	0.52	0.73
556	0.8	0	0
563	0.06	0.01	0.07
571	0.89	0.67	0.97
575	0.06	0.01	0.07
577	0.8	0	0
585	0.89	0.67	0.97
586	0.77	0.9	0.45
588	0.8	0.52	0.73
589	0.8	0	0
599	0.06	0.01	0.07
606	0.06	0.01	0.07
641	0.06	0.01	0.07
713	0.72	0.67	0.45
714	0.8	0.52	0.73
721	0.8	0	0
722	0.8	0	0
724	0.8	0	0
726	0.8	0	0
729	0.01	0	0.01
739	0.8	0	0
740	0.06	0.01	0.07
745	0.89	0.67	0.97
746	0.89	0.67	0.45
748	0.8	0	0
750	0.8	0.52	0.73
751	0.05	0.01	0.06
752	0.05	0.01	0.06
800	0.06	0.01	0.07
810	0.06	0.01	0.07
814	0.06	0.01	0.07
908	0.63	0	0
909	0.63	0.52	0.38
910	0.8	0	0
914	0.8	0	0
915	0.01	0	0.01
920	0	0	0
923	0.06	0	0
924	0.8	0	0
927	0.72	0.67	0.45
928	0.8	0.52	0.73
929	0.8	0	0
930	0.8	0	0
932	0.8	0	0
982	0.06	0.01	0.07
985	0.05	0.01	0.06
986	0.05	0.01	0.06
1109	0.63	0	0
1110	0.8	0	0
1111	0.63	0	0
1118	0.06	0	0
1119	0.63	0	0
1120	0.63	0.52	0.38
1121	0.8	0	0
1122	0.8	0	0
1134	0.06	0.01	0.07
1158	0.06	0	0
1251	0.01	0	0.01
1296	0.63	0	0
1298	0	0	0
1301	0.63	0	0
1302	0.8	0	0
1303	0.63	0	0
1305	0.05	0.01	0.06
1326	0.06	0	0
1327	0.06	0.01	0.07
1407	0.01	0	0.01
1455	0.63	0	0
1465	0.06	0	0
1467	0.05	0.01	0.06
1479	0.24	0	0
1535	0.01	0	0
1568	0	0	0
1571	0.06	0	0
1572	0.05	0	0
1578	0.06	0	0
1584	0.01	0	0.01
1618	0.01	0	0
1640	0.24	0	0
1641	0.05	0	0
1643	0.06	0	0
1644	0.05	0	0
1647	0.01	0	0.01
1679	0.05	0	0
1695	0.01	0	0
1700	0.01	0	0

## Sheet: figure3a&supple_firgure1c
	EPO127.mgat1.	EPO174.mgat2.	EPO266.fut8.	st3gal4.st3gal6.mgat4a.mgat4b.mgat5	KI_ST6GalNAc1.st3gal4.st3gal6.mgat4a.mgat4b.mgat5	mgat4A.mgat4B.mgat5	B3gnt2.mgat4a.mgat4b.mgat5	st3gal4.st3gal6	B4GalT1	B4GalT2	B4GalT3	WT	B4GalT4	EPO78.mgat4B.	mgat4A.mgat4B	mgat5
G39764AC	0	0	0.0811192	0	0	0	0	0	0	0	0	0	0	0	0	0
G37597FW	0	0	0	0	0	0	0	0.0491943	0	0	0	0	0	0	0	0
G49604DB	0	0	0	0	0	0	0	0	0.0118637	0.0134057	0.0215269	0.0495293	0.0484684	0	0	0
G54338PJ	0	0	0	0	0	0	0	0	0	0.125766	0.121327	0.0913176	0.0317468	0.293044	0	0.140475
2401.1	0	0.031354	0	0	0	0	0	0	0	0	0	0	0	0	0	0
G04483SK	0	0	0	0.782411	0	0.0265685	0.0341122	0.0459798	0	0.0152758	0	0.0164332	0	0	0.0266607	0.0316469
G86696LV	0	0	0	0	0	0	0	0	0.0419511	0.225306	0.260301	0.328009	0.213649	0	0	0
G30460NZ	0	0	0	0	0.021028	0.228648	0.284713	0	0	0.0707688	0.0445115	0.0386722	0	0	0	0.068508
G80858MF	0	0	0	0.0104843	0.0143925	0	0.0136182	0	0.203603	0	0	0	0	0	0	0
G60415BS	0.0517366	0	0	0	0	0	0	0	0	0	0	0	0	0	0	0
3592.1	0	0	0	0.0172913	0	0	0	0	0	0	0	0	0	0	0	0
G05098FE	0	0	0.239759	0	0	0	0	0	0	0	0	0	0	0	0	0
5486.1	0	0	0	0	0	0	0	0	0	0.00144196	0.0032798	0.00734739	0.00523459	0	0	0
G10691MJ	0	0	0	0	0	0	0	0.0347087	0	0	0	0	0	0	0	0
G49721VX	0.466545	0	0	0	0	0	0	0	0	0	0	0	0	0	0	0
G88966ZO	0	0	0	0	0	0	0	0.0140381	0	0	0	0	0	0	0	0
G80393PG	0	0	0	0	0	0	0	0	0.259599	0	0	0	0	0	0	0
G75308SV	0	0	0	0	0	0	0	0.20992	0	0	0	0	0	0	0	0
3457.1	0	0	0	0	0	0	0	0	0.0475325	0	0	0	0	0	0	0
G17689DH	0	0	0	0	0.934579	0.72197	0.667557	0	0	0.0943358	0.0769191	0.051399	0.064463	0	0	0.232008
3416.1	0	0	0	0	0	0.0228142	0	0	0	0	0	0	0	0	0	0
3416.3	0	0	0	0	0	0	0	0	0	0	0	0	0	0	0.358079	0
G54953LX	0	0	0	0.0526563	0	0	0	0	0	0	0	0	0	0	0	0
G23295TF	0	0	0	0	0.03	0	0	0	0	0	0	0	0	0	0	0
4041.1	0	0	0	0	0	0	0	0.0607096	0	0	0	0	0	0	0	0
G39813YP	0	0	0.0838827	0	0	0	0	0	0	0	0	0	0	0	0	0
G07568IR	0	0	0	0	0	0	0	0.167196	0	0	0	0	0	0	0	0
2693.2	0	0	0	0.0850481	0	0	0	0	0	0	0	0	0	0	0	0
G20924UR	0	0	0	0	0	0	0	0.406901	0	0	0	0	0	0	0	0
2967.1	0	0.274479	0	0	0	0	0	0	0	0	0	0	0	0	0	0
G76812VG	0	0	0	0	0	0	0	0	0.051089	0.141718	0.112372	0	0.151755	0.551663	0.375502	0.516262
3865.1	0	0	0	0	0	0	0	0	0	0.122251	0.159825	0.174238	0	0	0	0
G90130AG	0	0	0	0.00367733	0	0	0	0	0	0	0	0	0	0	0	0
G00176HZ	0	0	0	0	0	0	0	0	0.131331	0	0	0	0	0	0	0
G05203UQ	0	0	0.287861	0	0	0	0	0	0	0	0	0	0	0	0	0
G88127MB	0	0	0	0	0	0	0	0	0	0	0	0	0	0	0.170065	0
G79457WN	0	0	0	0	0	0	0	0	0.058877	0	0	0	0	0	0	0
5312.1	0	0	0.0196033	0	0	0	0	0	0	0	0	0	0	0	0	0
4587.1	0	0	0	0	0	0	0	0	0.0625373	0.156836	0.138428	0.243054	0.484684	0	0	0
G79412GP	0	0	0	0	0	0	0	0	0.0514784	0	0	0	0	0	0	0
G56516KW	0	0	0	0	0	0	0	0	0	0	0	0	0	0.155293	0.0630468	0.0110996
G99891PR	0	0	0.21175	0	0	0	0	0	0	0	0	0	0	0	0	0
G85809SI	0	0	0.0760241	0	0	0	0	0	0	0	0	0	0	0	0	0
4675.1	0	0	0	0	0	0	0	0	0	0	0	0	0	0	0.00664639	0
3416.2	0	0.487651	0	0	0	0	0	0	0	0	0	0	0	0	0	0
1754.1	0.481719	0	0	0	0	0	0	0	0	0	0	0	0	0	0	0
G40242TG	0	0	0	0	0	0	0	0	0.03881	0	0	0	0	0	0	0
G58667NI	0	0	0	0.0484313	0	0	0	0.0113525	0	0	0	0	0	0	0	0
2605.1	0	0.206516	0	0	0	0	0	0	0	0	0	0	0	0	0	0
G80264ZA	0	0	0	0	0	0	0	0	0.0413281	0	0	0	0	0	0	0
G09280JF	0	0	0	0	0	0	0	0	0	0.0328947	0.0615092	0	0	0	0	0

## Sheet: figure3b
	EPO127.mgat1.	EPO174.mgat2.	EPO266.fut8.	st3gal4.st3gal6.mgat4a.mgat4b.mgat5	KI_ST6GalNAc1.st3gal4.st3gal6.mgat4a.mgat4b.mgat5	mgat4A.mgat4B.mgat5	B3gnt2.mgat4a.mgat4b.mgat5	st3gal4.st3gal6	B4GalT1	B4GalT2	B4GalT3	WT	B4GalT4	EPO78.mgat4B.	mgat4A.mgat4B	mgat5
77	0	1	1	1	1	1	1	1	1	1	1	1	1	1	1	1
84	0.481719	1	0	1	1	1	1	1	1	1	1	1	1	1	1	1
92	1	0	0	0	0	0	0	0	0	0	0	0	0	0	0	0
104	0	1	1	0.989516	0.985607	1	0.986382	1	0.405467	1	1	1	1	1	1	1
114	0	1	0.918881	0	0	0	0	0.942668	0.796397	0.81962	0.878569	0.893496	0.935537	1	0.973339	0.667837
115	0	0	1	1	1	1	1	1	1	1	1	1	1	1	1	1
120	0	1	0	1	1	1	1	1	1	1	1	1	1	1	1	1
136	0.948263	0	0	0	0	0	0	0	0	0	0	0	0	0	0	0
149	0	1	1	0	0.985607	0.973432	0.95227	0	0.34659	0.984724	1	0.983567	1	1	0.973339	0.968353
150	0	1	0.918881	0	0	0	0	0.942668	0.405467	0.81962	0.878569	0.893496	0.935537	1	0.973339	0.667837
151	0	0	1	0.989516	0.985607	1	0.986382	1	0.405467	1	1	1	1	1	1	1
163	0	0	0.918881	0	0	0	0	0.942668	0.796397	0.81962	0.878569	0.893496	0.935537	1	0.973339	0.667837
167	0	1	0	0.989516	0.985607	1	0.986382	1	0.405467	1	1	1	1	1	1	1
168	0	0	0	1	1	1	1	1	1	1	1	1	1	1	1	1
173	0	0.487651	0.0956274	0.158673	0	0.0228142	0	0.284668	0.0118637	0.0477424	0.086316	0.0568767	0.053703	0.155293	0.0696932	0.0110996
184	0	1	0	0	0	0	0	0.942668	0.796397	0.81962	0.878569	0.893496	0.935537	1	0.973339	0.667837
202	0.481719	0	0	0	0	0	0	0	0	0	0	0	0	0	0	0
212	0	0.968646	0.918881	0	0	0	0	0.907959	0.295112	0.81962	0.878569	0.893496	0.935537	1	0.973339	0.667837
213	0	1	0.918881	0	0	0	0	0	0.34659	0.81962	0.878569	0.893496	0.935537	1	0.973339	0.667837
214	0	0	1	0	0.985607	0.973432	0.95227	0	0.34659	0.984724	1	0.983567	1	1	0.973339	0.968353
215	0	0	0.918881	0	0	0	0	0.942668	0.405467	0.81962	0.878569	0.893496	0.935537	1	0.973339	0.667837
216	0	0	1	0.941084	0.955607	1	0.986382	0.988647	0.208769	1	1	1	1	1	1	1
217	0	0	0.918881	0	0	0	0	0.942668	0.405467	0.81962	0.878569	0.893496	0.935537	1	0.973339	0.667837
227	0	0	0.595239	0	0	0	0	0.740763	0.485709	0.552136	0.644871	0.802178	0.752036	0	0	0
231	0	0.487651	0	0.158673	0	0.0228142	0	0.284668	0.0118637	0.0477424	0.086316	0.0568767	0.053703	0.155293	0.0696932	0.0110996
232	0	0	0	0.989516	0.985607	1	0.986382	1	0.405467	1	1	1	1	1	1	1
237	0	0.487651	0.0956274	0.158673	0	0.0228142	0	0.27063	0.0118637	0.0477424	0.086316	0.0568767	0.053703	0.155293	0.0696932	0.0110996
249	0	1	0	0	0	0	0	0.942668	0.405467	0.81962	0.878569	0.893496	0.935537	1	0.973339	0.667837
254	0	0	0	0	0	0	0	0.942668	0.796397	0.81962	0.878569	0.893496	0.935537	1	0.973339	0.667837
256	0	1	0	0	0.985607	0.973432	0.95227	0	0.34659	0.984724	1	0.983567	1	1	0.973339	0.968353
287	0	0.968646	0.918881	0	0	0	0	0	0.295112	0.81962	0.878569	0.893496	0.935537	1	0.973339	0.667837
288	0	0	1	0	0.955607	0.973432	0.95227	0	0.208769	0.984724	1	0.983567	1	1	0.973339	0.968353
300	0	0	0.918881	0	0	0	0	0.907959	0.295112	0.81962	0.878569	0.893496	0.935537	1	0.973339	0.667837
301	0	0	0.918881	0	0	0	0	0	0.34659	0.81962	0.878569	0.893496	0.935537	1	0.973339	0.667837
302	0	0	0.918881	0	0	0	0	0.942668	0.208769	0.81962	0.878569	0.893496	0.935537	1	0.973339	0.667837
303	0	0	0.918881	0	0	0	0	0	0.34659	0.81962	0.878569	0.893496	0.935537	1	0.445195	0.667837
304	0	0	0.595239	0	0	0	0	0.740763	0.354378	0.552136	0.644871	0.802178	0.752036	0	0	0
314	0	0.487651	0	0.158673	0	0.0228142	0	0.27063	0.0118637	0.0477424	0.086316	0.0568767	0.053703	0.155293	0.0696932	0.0110996
316	0	0	0	0.941084	0.955607	1	0.986382	0.988647	0.208769	1	1	1	1	1	1	1
322	0	0	0.0956274	0.158673	0	0.0228142	0	0.284668	0.0118637	0.0477424	0.086316	0.0568767	0.053703	0.155293	0.0696932	0.0110996
328	0	0.968646	0	0	0	0	0	0.907959	0.295112	0.81962	0.878569	0.893496	0.935537	1	0.973339	0.667837
332	0	0.487651	0.0956274	0	0	0	0	0.284668	0.0118637	0.0477424	0.086316	0.0568767	0.053703	0.155293	0.0696932	0.0110996
335	0	0	0	0	0	0	0	0.942668	0.405467	0.81962	0.878569	0.893496	0.935537	1	0.973339	0.667837
336	0	0	0	0	0	0	0	0.942668	0.405467	0.81962	0.878569	0.893496	0.935537	1	0.973339	0.667837
341	0	0	0	0	0	0	0	0.740763	0.485709	0.552136	0.644871	0.802178	0.752036	0	0	0
343	0	0	0	0	0.985607	0.973432	0.95227	0	0.34659	0.984724	1	0.983567	1	1	0.973339	0.968353
344	0	1	0	0	0	0	0	0	0.34659	0.81962	0.878569	0.893496	0.935537	1	0.973339	0.667837
351	0	0.487651	0.0760241	0	0	0.0228142	0	0	0.0118637	0.0463005	0.0830362	0.0495293	0.0484684	0.155293	0.0630468	0.0110996
399	0	0	0.918881	0	0	0	0	0	0.295112	0.81962	0.878569	0.893496	0.935537	1	0.973339	0.667837
400	0	0	1	0	0.934579	0.72197	0.667557	0	0.208769	0.791704	0.795663	0.770656	1	1	0.445195	0.899845
403	0	0.274479	0.834998	0	0	0	0	0	0.256302	0.660959	0.695734	0.802178	0.90379	0.551663	0.733581	0.516262
414	0	0	0.918881	0	0	0	0	0.907959	0.208769	0.81962	0.878569	0.893496	0.935537	1	0.973339	0.667837
415	0	0	0.595239	0	0	0	0	0.740763	0.244023	0.552136	0.644871	0.802178	0.752036	0	0	0
416	0	0	0.595239	0	0	0	0	0	0.295501	0.552136	0.644871	0.802178	0.752036	0	0	0
426	0	0	0	0.158673	0	0.0228142	0	0.284668	0.0118637	0.0477424	0.086316	0.0568767	0.053703	0.155293	0.0696932	0.0110996
430	0	0	0.0956274	0.158673	0	0.0228142	0	0.27063	0.0118637	0.0477424	0.086316	0.0568767	0.053703	0.155293	0.0696932	0.0110996
438	0	0	0	0	0	0	0	0.907959	0.295112	0.81962	0.878569	0.893496	0.935537	1	0.973339	0.667837
439	0	0	0	0	0	0	0	0.942668	0.208769	0.81962	0.878569	0.893496	0.935537	1	0.973339	0.667837
440	0	0.487651	0	0	0	0	0	0.284668	0.0118637	0.0477424	0.086316	0.0568767	0.053703	0.155293	0.0696932	0.0110996
447	0	0	0	0	0	0	0	0.740763	0.354378	0.552136	0.644871	0.802178	0.752036	0	0	0
450	0	0	0	0	0.955607	0.973432	0.95227	0	0.208769	0.984724	1	0.983567	1	1	0.973339	0.968353
451	0	0.968646	0	0	0	0	0	0	0.295112	0.81962	0.878569	0.893496	0.935537	1	0.973339	0.667837
452	0	0	0	0	0	0	0	0	0.34659	0.81962	0.878569	0.893496	0.935537	1	0.973339	0.667837
454	0	0	0	0	0	0	0	0	0.34659	0.81962	0.878569	0.893496	0.935537	1	0.445195	0.667837
487	0	0.487651	0.0956274	0	0	0	0	0.27063	0.0118637	0.0477424	0.086316	0.0568767	0.053703	0.155293	0.0696932	0.0110996
500	0	0.487651	0	0	0	0.0228142	0	0	0.0118637	0.0463005	0.0830362	0.0495293	0.0484684	0.155293	0.0630468	0.0110996
545	0	0	0.918881	0	0	0	0	0	0.208769	0.81962	0.878569	0.893496	0.935537	1	0.973339	0.667837
546	0	0	0.918881	0	0	0	0	0	0.208769	0.81962	0.878569	0.893496	0.935537	1	0.445195	0.667837
548	0	0	0.595239	0	0	0	0	0	0.244023	0.552136	0.644871	0.802178	0.752036	0	0	0
550	0	0	0.834998	0	0	0	0	0	0.256302	0.660959	0.695734	0.802178	0.90379	0.551663	0.733581	0.516262
556	0	0	0.595239	0	0	0	0	0.740763	0.15768	0.552136	0.644871	0.802178	0.752036	0	0	0
563	0	0	0	0.158673	0	0.0228142	0	0.27063	0.0118637	0.0477424	0.086316	0.0568767	0.053703	0.155293	0.0696932	0.0110996
571	0	0	0	0	0	0	0	0.907959	0.208769	0.81962	0.878569	0.893496	0.935537	1	0.973339	0.667837
575	0	0	0.0956274	0	0	0	0	0.284668	0.0118637	0.0477424	0.086316	0.0568767	0.053703	0.155293	0.0696932	0.0110996
577	0	0	0	0	0	0	0	0.740763	0.244023	0.552136	0.644871	0.802178	0.752036	0	0	0
585	0	0	0	0	0	0	0	0	0.295112	0.81962	0.878569	0.893496	0.935537	1	0.973339	0.667837
586	0	0	0	0	0.934579	0.72197	0.667557	0	0.208769	0.791704	0.795663	0.770656	1	1	0.445195	0.899845
588	0	0.274479	0	0	0	0	0	0	0.256302	0.660959	0.695734	0.802178	0.90379	0.551663	0.733581	0.516262
589	0	0	0	0	0	0	0	0	0.295501	0.552136	0.644871	0.802178	0.752036	0	0	0
599	0	0	0.0956274	0	0	0.0228142	0	0	0.0118637	0.0477424	0.086316	0.0568767	0.053703	0.155293	0.0696932	0.0110996
606	0	0.487651	0.0956274	0	0	0	0	0	0.0118637	0.0477424	0.086316	0.0568767	0.053703	0.155293	0.0696932	0.0110996
641	0	0.487651	0	0	0	0	0	0.27063	0.0118637	0.0477424	0.086316	0.0568767	0.053703	0.155293	0.0696932	0.0110996
713	0	0	0.918881	0	0	0	0	0	0.208769	0.697368	0.718744	0.719257	0.935537	1	0.445195	0.667837
714	0	0	0.834998	0	0	0	0	0	0.208769	0.660959	0.695734	0.802178	0.90379	0.551663	0.733581	0.516262
721	0	0	0.595239	0	0	0	0	0	0.15768	0.552136	0.644871	0.802178	0.752036	0	0	0
722	0	0	0.595239	0	0	0	0	0	0.15768	0.552136	0.644871	0.802178	0.752036	0	0	0
724	0	0	0.595239	0	0	0	0	0	0.205213	0.519241	0.583362	0.802178	0.752036	0	0	0
726	0	0	0.595239	0	0	0	0	0.691569	0.116352	0.552136	0.644871	0.802178	0.752036	0	0	0
729	0	0	0.0196033	0.0209686	0	0	0	0.0607096	0	0.00144196	0.0032798	0.00734739	0.00523459	0	0.00664639	0
739	0	0	0	0	0	0	0	0.740763	0.15768	0.552136	0.644871	0.802178	0.752036	0	0	0
740	0	0	0	0	0	0	0	0.284668	0.0118637	0.0477424	0.086316	0.0568767	0.053703	0.155293	0.0696932	0.0110996
745	0	0	0	0	0	0	0	0	0.208769	0.81962	0.878569	0.893496	0.935537	1	0.973339	0.667837
746	0	0	0	0	0	0	0	0	0.208769	0.81962	0.878569	0.893496	0.935537	1	0.445195	0.667837
748	0	0	0	0	0	0	0	0	0.244023	0.552136	0.644871	0.802178	0.752036	0	0	0
750	0	0	0	0	0	0	0	0	0.256302	0.660959	0.695734	0.802178	0.90379	0.551663	0.733581	0.516262
751	0	0	0.0760241	0	0	0.0228142	0	0	0.0118637	0.0463005	0.0830362	0.0495293	0.0484684	0.155293	0.0630468	0.0110996
752	0	0.487651	0.0760241	0	0	0	0	0	0.0118637	0.0463005	0.0830362	0.0495293	0.0484684	0.155293	0.0630468	0.0110996
800	0	0	0.0956274	0	0	0	0	0.27063	0.0118637	0.0477424	0.086316	0.0568767	0.053703	0.155293	0.0696932	0.0110996
810	0	0	0	0	0	0.0228142	0	0	0.0118637	0.0477424	0.086316	0.0568767	0.053703	0.155293	0.0696932	0.0110996
814	0	0.487651	0	0	0	0	0	0	0.0118637	0.0477424	0.086316	0.0568767	0.053703	0.155293	0.0696932	0.0110996
908	0	0	0.595239	0	0	0	0	0	0.15768	0.429885	0.485046	0.62794	0.752036	0	0	0
909	0	0	0.834998	0	0	0	0	0	0.208769	0.538708	0.535909	0.62794	0.90379	0.551663	0.375502	0.516262
910	0	0	0.595239	0	0	0	0	0	0.15768	0.519241	0.583362	0.802178	0.752036	0	0	0
914	0	0	0.595239	0	0	0	0	0	0.116352	0.552136	0.644871	0.802178	0.752036	0	0	0
915	0	0	0	0.0209686	0	0	0	0.0607096	0	0.00144196	0.0032798	0.00734739	0.00523459	0	0.00664639	0
920	0	0	0	0.0736249	0	0	0	0	0	0	0	0	0	0	0	0
923	0	0	0.0956274	0	0	0	0	0.284668	0.0118637	0.0477424	0.086316	0.0568767	0.053703	0	0	0
924	0	0	0	0	0	0	0	0.691569	0.116352	0.552136	0.644871	0.802178	0.752036	0	0	0
927	0	0	0	0	0	0	0	0	0.208769	0.697368	0.718744	0.719257	0.935537	1	0.445195	0.667837
928	0	0	0	0	0	0	0	0	0.208769	0.660959	0.695734	0.802178	0.90379	0.551663	0.733581	0.516262
929	0	0	0	0	0	0	0	0	0.15768	0.552136	0.644871	0.802178	0.752036	0	0	0
930	0	0	0	0	0	0	0	0	0.15768	0.552136	0.644871	0.802178	0.752036	0	0	0
932	0	0	0	0	0	0	0	0	0.205213	0.519241	0.583362	0.802178	0.752036	0	0	0
982	0	0	0	0	0	0	0	0.27063	0.0118637	0.0477424	0.086316	0.0568767	0.053703	0.155293	0.0696932	0.0110996
985	0	0	0	0	0	0.0228142	0	0	0.0118637	0.0463005	0.0830362	0.0495293	0.0484684	0.155293	0.0630468	0.0110996
986	0	0.487651	0	0	0	0	0	0	0.0118637	0.0463005	0.0830362	0.0495293	0.0484684	0.155293	0.0630468	0.0110996
1109	0	0	0.595239	0	0	0	0	0	0.116352	0.429885	0.485046	0.62794	0.752036	0	0	0
1110	0	0	0.595239	0	0	0	0	0	0.116352	0.519241	0.583362	0.802178	0.752036	0	0	0
1111	0	0	0.595239	0	0	0	0	0	0.15768	0.39699	0.423536	0.62794	0.752036	0	0	0
1118	0	0	0	0	0	0	0	0.284668	0.0118637	0.0477424	0.086316	0.0568767	0.053703	0	0	0
1119	0	0	0	0	0	0	0	0	0.15768	0.429885	0.485046	0.62794	0.752036	0	0	0
1120	0	0	0	0	0	0	0	0	0.208769	0.538708	0.535909	0.62794	0.90379	0.551663	0.375502	0.516262
1121	0	0	0	0	0	0	0	0	0.15768	0.519241	0.583362	0.802178	0.752036	0	0	0
1122	0	0	0	0	0	0	0	0	0.116352	0.552136	0.644871	0.802178	0.752036	0	0	0
1134	0	0	0.0956274	0	0	0	0	0	0.0118637	0.0477424	0.086316	0.0568767	0.053703	0.155293	0.0696932	0.0110996
1158	0	0	0.0956274	0	0	0	0	0.27063	0.0118637	0.0477424	0.086316	0.0568767	0.053703	0	0	0
1251	0	0	0.0196033	0	0	0	0	0.0607096	0	0.00144196	0.0032798	0.00734739	0.00523459	0	0.00664639	0
1296	0	0	0.595239	0	0	0	0	0	0.116352	0.39699	0.423536	0.62794	0.752036	0	0	0
1298	0	0	0	0.0209686	0	0	0	0	0	0	0	0	0	0	0	0
1301	0	0	0	0	0	0	0	0	0.116352	0.429885	0.485046	0.62794	0.752036	0	0	0
1302	0	0	0	0	0	0	0	0	0.116352	0.519241	0.583362	0.802178	0.752036	0	0	0
1303	0	0	0	0	0	0	0	0	0.15768	0.39699	0.423536	0.62794	0.752036	0	0	0
1305	0	0	0.0760241	0	0	0	0	0	0.0118637	0.0463005	0.0830362	0.0495293	0.0484684	0.155293	0.0630468	0.0110996
1326	0	0	0	0	0	0	0	0.27063	0.0118637	0.0477424	0.086316	0.0568767	0.053703	0	0	0
1327	0	0	0	0	0	0	0	0	0.0118637	0.0477424	0.086316	0.0568767	0.053703	0.155293	0.0696932	0.0110996
1407	0	0	0	0	0	0	0	0.0607096	0	0.00144196	0.0032798	0.00734739	0.00523459	0	0.00664639	0
1455	0	0	0	0	0	0	0	0	0.116352	0.39699	0.423536	0.62794	0.752036	0	0	0
1465	0	0	0.0956274	0	0	0	0	0	0.0118637	0.0477424	0.086316	0.0568767	0.053703	0	0	0
1467	0	0	0	0	0	0	0	0	0.0118637	0.0463005	0.0830362	0.0495293	0.0484684	0.155293	0.0630468	0.0110996
1479	0	0	0.287861	0	0	0	0	0	0.0625373	0.156836	0.138428	0.243054	0.484684	0	0	0
1535	0	0	0.0196033	0	0	0	0	0.0607096	0	0.00144196	0.0032798	0.00734739	0.00523459	0	0	0
1568	0	0	0	0.00367733	0	0	0	0	0	0	0	0	0	0	0	0
1571	0	0	0.0956274	0	0	0	0	0	0.0118637	0.0148477	0.0248067	0.0568767	0.053703	0	0	0
1572	0	0	0.0760241	0	0	0	0	0	0.0118637	0.0463005	0.0830362	0.0495293	0.0484684	0	0	0
1578	0	0	0	0	0	0	0	0	0.0118637	0.0477424	0.086316	0.0568767	0.053703	0	0	0
1584	0	0	0.0196033	0	0	0	0	0	0	0.00144196	0.0032798	0.00734739	0.00523459	0	0.00664639	0
1618	0	0	0	0	0	0	0	0.0607096	0	0.00144196	0.0032798	0.00734739	0.00523459	0	0	0
1640	0	0	0	0	0	0	0	0	0.0625373	0.156836	0.138428	0.243054	0.484684	0	0	0
1641	0	0	0.0760241	0	0	0	0	0	0.0118637	0.0134057	0.0215269	0.0495293	0.0484684	0	0	0
1643	0	0	0	0	0	0	0	0	0.0118637	0.0148477	0.0248067	0.0568767	0.053703	0	0	0
1644	0	0	0	0	0	0	0	0	0.0118637	0.0463005	0.0830362	0.0495293	0.0484684	0	0	0
1647	0	0	0	0	0	0	0	0	0	0.00144196	0.0032798	0.00734739	0.00523459	0	0.00664639	0
1679	0	0	0	0	0	0	0	0	0.0118637	0.0134057	0.0215269	0.0495293	0.0484684	0	0	0
1695	0	0	0.0196033	0	0	0	0	0	0	0.00144196	0.0032798	0.00734739	0.00523459	0	0	0
1700	0	0	0	0	0	0	0	0	0	0.00144196	0.0032798	0.00734739	0.00523459	0	0	0

## Sheet: figure3d
	glycan	substructure	motif
0	0.00587084	0.00587084	0.00587084
1	0.00782779	0.0821918	0.0626223
2	0.0136986	0.477495	0.144814
3	0.0136986	0.105675	0.0450098
4	0.00782779	0.035225	0.035225
5	0.00782779	0.0821918	0.0626223
6	0.00782779	0.035225	0.035225
7	0.0176125	0.297456	0.125245
8	0.0234834	0.610568	0.270059
9	0.0215264	0.95499	0.289628
10	0.0195695	0.95499	0.289628
11	0.0176125	0.95499	0.289628
12	0.0136986	0.95499	0.289628
13	0.00587084	0.317025	0.176125
14	0.0117417	0.450098	0.187867
15	0.0117417	0.317025	0.176125

## Sheet: figure3e&f
	glycan	substructure	motif
0	0	0	0
1	38	23	6
2	5	0	0
3	2	0	0
4	2	42	1
5	3	131	20
6	1	115	27
7	1	32	9
8	0	37	12
9	3	58	26
10	0	35	21
11	0	15	11
12	0	10	8
13	0	6	6
14	0	5	5
15	0	2	3

## Sheet: figure4a
	3	1	10	4	6	7	11	2	5	16	20	29	17	21	18	22	8	13	9	14	12	19	23	24	26	25	27	31	33	15	28	32	30	34	35
EPO127.mgat1.	4	-4.04027	-2.15964	-2.87221	-2.77999	-0.954685	-0.933638	-2.40227	-2.20928	-1.11208	-1.13663	0	-1.18331	-1.21117	-1.09073	-1.09365	-2.13538	-2.04552	-2.25231	-2.3079	-2.07086	-2.0312	-2.07928	-1.319	-1.43557	-1.17451	-1.21006	-2.74701	-2.81009	-2.37457	-1.64369	-2.09256	-2.28224	-3.0192	-2.56204
EPO174.mgat2.	0	0	0.227114	-2.87221	-1.668	7.59894	7.43141	0.0401366	0.0369122	-1.11208	-1.13663	0	-1.18331	-1.21117	8.68179	8.70503	-2.13538	-2.04552	-1.48164	-1.51821	-2.07086	-2.0312	-2.07928	-1.319	-1.43557	-1.17451	-1.21006	-2.74701	-2.81009	-2.37457	-1.64369	-2.09256	-2.28224	-3.0192	-2.56204
EPO266.fut8.	0	0	-1.04914	0	-2.77999	0.608047	-0.933638	0.0401366	-2.20928	0.935789	-1.13663	0	0.708094	-1.21117	0.694694	-1.09365	0.204515	-2.04552	0.0921506	-2.3079	-1.00601	0.173878	-2.07928	1.10991	-1.43557	0.724666	-1.21006	4.58219	-2.81009	-0.612572	1.30542	-2.09256	-0.106388	3.09947	-2.56204
KI_ST6GalNAc1.st3gal4.st3gal6.mgat4a.mgat4b.mgat5	0	-0.0290748	-2.15964	-0.056281	-0.0406867	-0.954685	-0.933638	0.00498424	0.00458383	-1.11208	-1.13663	0	-1.18331	-1.21117	-1.09073	-1.09365	0.107639	0.103109	-2.25231	-2.3079	-2.07086	-2.0312	-2.07928	-1.319	-1.43557	-1.17451	-1.21006	-2.74701	-2.81009	-2.37457	-1.64369	-2.09256	-2.28224	-3.0192	-2.56204
st3gal4.st3gal6.mgat4a.mgat4b.mgat5	0	-0.0211797	-2.15964	-0.0664437	-0.0444155	0.900781	0.880922	-2.40227	-2.20928	2.00193	2.04613	4	-1.18331	-1.21117	-1.09073	-1.09365	-2.13538	-2.04552	-2.25231	-2.3079	-2.07086	-2.0312	-2.07928	-1.319	-1.43557	-1.17451	-1.21006	-2.74701	-2.81009	-2.37457	-1.64369	-2.09256	-2.28224	-3.0192	-2.56204
B3gnt2.mgat4a.mgat4b.mgat5	0	-0.0275105	-2.15964	-0.0260762	-0.022715	-0.954685	-0.933638	-0.07644	-0.0702993	-1.11208	-1.13663	0	-1.18331	-1.21117	-1.09073	-1.09365	-0.129236	-0.123797	-2.25231	-2.3079	-2.07086	-2.0312	-2.07928	-1.319	-1.43557	-1.17451	-1.21006	-2.74701	-2.81009	-2.37457	-1.64369	-2.09256	-2.28224	-3.0192	-2.56204
mgat4A.mgat4B.mgat5	0	0	-2.15964	0	0	-0.554512	-0.542288	-0.0247543	-0.0227657	-0.738409	-0.75471	0	-0.668782	-0.684531	-1.09073	-1.09365	-0.0537844	-0.051521	-2.25231	-2.3079	-2.07086	-2.0312	-2.07928	-1.319	-1.43557	-1.17451	-1.21006	-2.74701	-2.81009	-2.37457	-1.64369	-2.09256	-2.28224	-3.0192	-2.56204
mgat5	0	0	-0.545432	0	0	-0.759992	-0.743237	-0.0371578	-0.0341728	-0.930278	-0.950815	0	-0.932979	-0.95495	-0.868291	-0.870615	0.0770306	0.0737891	-0.802778	-0.82259	-0.523011	-0.484192	-0.495654	-1.10337	-1.20089	-0.930362	-0.958525	-2.74701	-2.81009	-2.37457	-1.64369	-2.09256	-2.28224	-3.0192	-2.56204
mgat4A.mgat4B	0	0	0.192988	0	0	0.228906	0.22386	-0.0249795	-0.0229728	0.192695	0.196949	0	0.298534	0.305565	0.261525	0.262225	-0.269803	-0.258449	-0.192602	-0.197356	0.185055	-0.401783	-0.411295	0.22855	0.248748	0.289217	0.297972	-0.262088	-0.268107	-2.37457	-1.64369	-2.09256	-2.28224	-3.0192	-2.56204
EPO78.mgat4B.	0	0	0.257428	0	0	1.76923	1.73023	0.0401366	0.0369122	1.43142	1.46302	0	2.31899	2.3736	2.02135	2.02676	0.204515	0.195909	-0.703381	-0.72074	0.246846	0.149334	0.15287	1.69776	1.8478	2.24133	2.30918	-2.74701	-2.81009	-2.37457	-1.64369	-2.09256	-2.28224	-3.0192	-2.56204
st3gal4.st3gal6	0	0	-0.809323	-0.010869	-0.006312	2.29204	2.24151	-2.40227	-2.20928	4.92696	5.03573	0	-1.18331	-1.21117	1.3822	1.3859	-2.13538	-2.04552	-2.25231	-2.3079	0.0871517	-2.0312	-2.07928	5.84371	6.36015	-1.17451	-1.21006	-2.74701	-2.81009	-0.206067	7.01596	8.9319	-2.28224	-3.0192	-1.96007
B4GalT1	0	-1.20104	-1.12577	-1.32674	-1.10104	-0.74659	-0.730131	-1.55575	-1.43077	-0.917765	-0.938026	0	-0.915748	-0.937314	-0.85298	-0.855263	-1.53939	-1.47461	-1.53268	-1.57051	-1.17469	-1.4347	-1.46866	-1.08853	-1.18473	-0.913557	-0.941211	-2.74701	-2.81009	-1.62672	-1.34007	-1.70602	-1.77144	-2.6098	-1.94124
B4GalT2	0	0	-0.178563	0	0	-0.125691	-0.12292	0.00282698	0.00259988	-0.294692	-0.301198	0	-0.126093	-0.129062	-0.143602	-0.143987	0.0182222	0.0174554	-0.396507	-0.406292	-0.171223	-0.190851	-0.19537	-0.349525	-0.380414	-0.139388	-0.143608	-2.2079	-2.2586	-0.740163	-0.384913	-0.490026	-0.667544	-2.29949	-0.829501
B4GalT3	0	0	-0.0360776	0	0	0.54016	0.528252	0.0401366	0.0369122	0.382243	0.390682	0	0.71898	0.735911	0.617134	0.618785	0.0451394	0.0432398	-0.298868	-0.306244	-0.0345946	-0.083994	-0.0859824	0.453367	0.493433	0.689929	0.710814	-1.52077	-1.5557	-0.465653	0.64934	0.826664	-0.217595	-1.69156	-0.377539
B4GalT4	0	0	0.101617	0	0	-0.0433152	-0.0423603	0.0401366	0.0369122	-0.103889	-0.106182	0	-0.0429864	-0.0439987	-0.0494877	-0.0496201	0.204515	0.195909	0.285301	0.292342	0.0974398	0.246791	0.252634	-0.123219	-0.134109	-0.0477956	-0.0492424	-0.789927	-0.808067	-0.148429	-0.135299	-0.172246	0.0568219	-0.413314	-0.0170906
WT	0	0	0	0	0	0	0	0	0	0	0	0	0	0	0	0	0	0	0	0	0	0	0	0	0	0	0	0	0	0	0	0	0	0	0

## Sheet: figure4b
	index_source	index_target	enzyme
0	1	1	B4GALT
1	1	2	A3SIAT, A6SIAT
2	1	4	GNTII
3	1	6	A6FUCT
4	1	7	IGNT
5	1	10	GNTIV
6	3	3	A6FUCT, MANII
7	4	4	B4GALT
8	4	6	A6FUCT
9	4	8	A3SIAT, A6SIAT
10	4	12	GNTIV, GNTV, GNTV
11	4	16	IGNT
13	6	5	A3SIAT, A6SIAT
14	6	6	GNTII, B4GALT
15	6	10	GNTIV
16	6	11	IGNT
17	6	12	GNTIV, GNTV, GNTV
18	6	13	A3SIAT, A6SIAT
19	6	20	IGNT
21	7	7	A3SIAT, B4GALT
23	8	8	A3SIAT, A6SIAT, B4GALT
24	8	19	GNTV
26	10	9	A3SIAT, A6SIAT
27	10	10	A3SIAT, A6SIAT, B4GALT, A6FUCT
28	10	12	GNTII
29	10	14	A3SIAT, A6SIAT
30	10	18	IGNT
31	10	22	IGNT
36	11	11	A3SIAT, B4GALT
38	12	12	B4GALT, A6FUCT
39	12	15	GNTV
40	12	19	A3SIAT, A6SIAT
41	12	23	A3SIAT, A6SIAT
42	12	24	IGNT
43	12	26	IGNT
44	12	35	GNTV
55	13	13	A3SIAT, A6SIAT, B4GALT
56	13	23	GNTV
58	15	15	B4GALT
59	15	28	IGNT
60	15	30	A3SIAT, A6SIAT
66	16	16	B4GALT
67	16	17	A3SIAT
74	17	17	A3SIAT
75	18	18	A3SIAT, B4GALT
78	19	19	A3SIAT, A6SIAT, B4GALT
79	19	30	GNTV
86	20	20	B4GALT
87	20	21	A3SIAT
94	21	21	A3SIAT
95	22	22	A3SIAT, B4GALT
98	23	23	A3SIAT, A6SIAT, B4GALT
99	23	35	GNTV
106	24	24	B4GALT
116	25	25	A3SIAT, A6SIAT
118	26	26	B4GALT
128	27	27	A3SIAT, A6SIAT
130	28	28	B4GALT
142	30	30	A3SIAT, A6SIAT, A3SIAT, B4GALT
143	30	34	A3SIAT, A6SIAT
157	32	32	B4GALT
167	34	34	A3SIAT, A6SIAT
169	35	32	IGNT
170	35	35	A3SIAT, A6SIAT, A3SIAT, B4GALT
1000	33	33	33
1001	29	29	29
1002	31	31	31

## Sheet: figure4c_IGNT_st3gal4&st3gal6_f
	ratio	name
0	0.284668	st3gal4.st3gal6
1	0.301981	st3gal4.st3gal6
2	0.284668	st3gal4.st3gal6
3	0.313525	st3gal4.st3gal6
4	0.301981	st3gal4.st3gal6
5	0.287937	st3gal4.st3gal6
6	0.224327	st3gal4.st3gal6
7	0.313525	st3gal4.st3gal6
8	0.301981	st3gal4.st3gal6
9	0.38429	st3gal4.st3gal6
10	0.224327	st3gal4.st3gal6
11	0.313525	st3gal4.st3gal6
12	0.38429	st3gal4.st3gal6
13	0.38429	st3gal4.st3gal6
14	0.224327	st3gal4.st3gal6
15	0.224327	st3gal4.st3gal6
16	0.38429	st3gal4.st3gal6
17	0.38429	st3gal4.st3gal6
18	0.224327	st3gal4.st3gal6
19	0.224327	st3gal4.st3gal6
20	0.224327	st3gal4.st3gal6
21	0.411626	st3gal4.st3gal6
22	0.224327	st3gal4.st3gal6
23	0.224327	st3gal4.st3gal6
24	0.224327	st3gal4.st3gal6
25	0.224327	st3gal4.st3gal6
26	0.224327	st3gal4.st3gal6
27	0.224327	st3gal4.st3gal6
28	0.0956274	EPO266.fut8.
29	0.104069	EPO266.fut8.
30	0.0956274	EPO266.fut8.
31	0.104069	EPO266.fut8.
32	0.104069	EPO266.fut8.
33	0.0956274	EPO266.fut8.
34	0.204997	EPO266.fut8.
35	0.104069	EPO266.fut8.
36	0.104069	EPO266.fut8.
37	0.160654	EPO266.fut8.
38	0.204997	EPO266.fut8.
39	0.104069	EPO266.fut8.
40	0.160654	EPO266.fut8.
41	0.160654	EPO266.fut8.
42	0.204997	EPO266.fut8.
43	0.204997	EPO266.fut8.
44	0.160654	EPO266.fut8.
45	0.160654	EPO266.fut8.
46	0.204997	EPO266.fut8.
47	0.204997	EPO266.fut8.
48	0.204997	EPO266.fut8.
49	0.160654	EPO266.fut8.
50	0.204997	EPO266.fut8.
51	0.204997	EPO266.fut8.
52	0.204997	EPO266.fut8.
53	0.204997	EPO266.fut8.
54	0.204997	EPO266.fut8.
55	0.204997	EPO266.fut8.
56	0.0568767	WT
57	0.0636564	WT
58	0.0568767	WT
59	0.0636564	WT
60	0.0636564	WT
61	0.0568767	WT
62	0.129181	WT
63	0.0636564	WT
64	0.0636564	WT
65	0.0709028	WT
66	0.129181	WT
67	0.0636564	WT
68	0.0709028	WT
69	0.0709028	WT
70	0.129181	WT
71	0.129181	WT
72	0.0709028	WT
73	0.0709028	WT
74	0.129181	WT
75	0.129181	WT
76	0.129181	WT
77	0.0709028	WT
78	0.129181	WT
79	0.129181	WT
80	0.129181	WT
81	0.129181	WT
82	0.129181	WT
83	0.129181	WT

[truncated: 26 more sheets: figure4c_A3SIAT_st3gal4&st3gal6, figure5abcd, figure5fg, figure6a, figure6b, figure6c, figure6d, figure7.glycan, figure7.motif, supple_figure3a, supple_figure3b, suppl_figure6, supple_figure9.motif, supple_figure9.glycan, supple_figure10_secretor, supple_figure10_dpp, supple_figure11a, suple_figure11b, supple_figure12_gd3.glycan, supple_figure12_gd3.motif …]
